# Supplementary material for: Sesquiterpene Lactones with Anti-Inflammatory Activity from the Halophyte Sonchus brachyotus DC
Source: Molecules. 2023 Feb 4;28(4):1518. doi: 10.3390/molecules28041518 (PMC9964369; doi:10.3390/molecules28041518)
Supplement: Supplementary file 1 [file molecules-28-01518-s001.zip]

Archive with 1 entries (1 files):
- molecules-2183623-supplementary.pdf
